# Supplementary material for: In Vivo and In Vitro Comparison of the DPP-IV Inhibitory Potential of Food Proteins from Different Origins after Gastrointestinal Digestion
Source: Int J Mol Sci. 2022 Jul 28;23(15):8365. doi: 10.3390/ijms23158365 (PMC9369239; doi:10.3390/ijms23158365)
Supplement: Supplementary file 1 [file ijms-23-08365-s001.zip]

Archive with 1 entries (1 files):
- ijms-1813128-supplementary.pdf
